# Supplementary material for: Unintended Creation or Insertion of Antisense Promoter Motifs During Codon Optimization: A Cyber-Biosecurity Risk
Source: Microorganisms. 2026 Mar 12;14(3):638. doi: 10.3390/microorganisms14030638 (PMC13029128; doi:10.3390/microorganisms14030638)
Supplement: Supplementary file 1 [file microorganisms-14-00638-s001.zip]

Archive with 1 entries (1 files):
- microorganisms-4185835-supplementary.pdf
